# Supplementary material for: Viral Metagenomic Data Analyses of Five New World Bat Species from Argentina: Identification of 35 Novel DNA Viruses
Source: Microorganisms. 2022 Jan 24;10(2):266. doi: 10.3390/microorganisms10020266 (PMC8880087; doi:10.3390/microorganisms10020266)
Supplement: Supplementary file 1 [file microorganisms-10-00266-s001.zip › Table S2.xlsx]

## Sheet: Cressdnaviricota
Family	Genus	MAVG	Closest known relative by complete genome sequence identity [Name (GenBank acc. no., identity)]	Virus name	Sequencing pool	Host	Genome size (bp)	Coverage (X)	GenBank acc. no.	Nonanucleotide motif	CDS position		Rep Motifs
											Rep	Cap	Tag	Sequence (aa)	Position (nt)
Circoviridae	Cyclovirus	MAVG01	Human associated cyclovirus 8 (AB937980; 53.3%)	Bat associated cyclovirus 17	P4	Eumops patagonicus or Eptesicus diminutus	1956	139.83	OL704826	TAGTATTAC	complement(join(841..1533,1657..1866))	151..828	RCR I	FTLNN	complement(1798..1812)
													RCR II	PHLQG	complement(1690..1704)
													RCR III	YCSK	complement(1417..1428)
													Walker A	GESGCGKS	complement(1174..1197)
													Walker B	ILDDY	complement(1075..1089)
													Walker C	ITSN	complement(958..969)
													Arg-finger	AFLRRL	complement(886..903)
	Cyclovirus	MAVG02	unclassified cyclovirus PKgoat21/PAK/2009 (NC_014927, 62.0%)	Tadarida brasiliensis associated cyclovirus 1	P2	Tadarida brasiliensis	1848	228.63	OL704827	TAGTATTAC	complement(join(766..1386,1628..1789))	70..747	RCR I	WTLNN	complement(1745..1759)
													RCR II	KHLQG	complement(1634..1648)
													RCR III	YCAK	complement(1324..1335)
													Walker A	GPPGTGKS	complement(1078..1101)
													Walker B	IIDDF	complement(967..981)
													Walker C	ITSN	complement(850..861)
													Arg-finger	AIRRRI	complement(787..804)
	Cyclovirus	MAVG03	Bat associated cyclovirus 7 (KJ641740, 58.6%)	Eumops bonariensis associated cyclovirus 1	P11	Eumops bonariensis	2339	6.41	OL704828	TAGTATTAC	complement(1417..2339)	418..1422	RCR I	FTTNN	complement(2284..2298
													RCR II	KHLQG	complement(2167..2181)
													RCR III	YCTK	complement(2050..2061)
													Walker A	GPTRTGKS	complement(1804..1827)
													Walker B	IMDDF	complement(1699..1713)
													Walker C	LTSN	complement(1582..1593)
													Arg-finger	LLSDRI	complement(1516..1533)
	Circovirus	MAVG04	Duck circovirus (AY228555, 50.4%)	Molossus molossus associated circovirus 1	P9	Molossus molossus	2201	185.94	OL704829	GAGTATTAC (on opposite strand)	31..867	complement(930..2126)	RCR I	FTDNN	52..69
													RCR II	QHLQG	148..162
													RCR III	YCSK	265..276
													Walker A	GPTGCGKT	508..531
													Walker B	VIDEF	619..633
													Walker C	ITSN	739..750
													Arg-finger	ALQRRI	799..816
	Circovirus	MAVG05	Cannine circovirus (JQ821392, 51.5%)	Molossus molossus associated circovirus 2	P9	Molossus molossus	2224	50.7	OL704830	CAGTATTAC (on opposite strand)	24..854	complement(924..2111)	RCR I	VFTDNN	48..62
													RCR II	EHLQG	141..155
													RCR III	YASK	258..269
													Walker A	GPPGCGKT	495..518
													Walker B	VLDDF	615..629
													Walker C	ITSN	735..746
													Arg-finger	ALQRRI	789..806
	Circovirus	MAVG06	Feline associated cyclovirus 1 (KM017740, 49.3%)	Molossus molossus associated circovirus 3	P9	Molossus molossus	2222	45.45	OL704831	TAGTACTTC	32..871	complement(930..2126)	RCR I	IFTDNN	53..70
													RCR II	EHLQG	149..163
													RCR III	YASK	266..277
													Walker A	GPSGCGKT	509..532
													Walker B	VLDEF	629..643
													Walker C	ITSN	749..760
													Arg-finger	ALERRI	803..820
	Circovirus	MAVG07	Dragonfly associated cyclovirus 4 (JF938080, 52.6%)	Molossus molossus associated circovirus 4	P9	Molossus molossus	2030	8	OL704832	CAGTATTAC	83..997	complement(1012..1977)	RCR I	FTLNN	131..148
													RCR II	PHLQG	233..247
													RCR III	YCEK	353..364
													Walker A	GASGTGKS	602..625
													Walker B	IIDDF	713..727
													Walker C	ITSN	842..853
													Arg-finger	TILRRV	899..916
	Circovirus	MAVG08	Bat associated circovirus 5 (NC_038387, 71.9%)	Eumops bonariensis associated circovirus 1	P11	Eumops bonariensis	1919	17.72	OL704833	TAGTATTAC	91..1050	complement(1130..1759)	RCR I	FTLNN	205..219
													RCR II	PHLQG	313..327
													RCR III	YCQK	436..447
													Walker A	GLPGVGKT	670..693
													Walker B	VFDDF	784..798
													Walker C	FTSN	904..915
													Arg-finger	SFFRRI	967..984
	Circovirus	MAVG09	Mosquito associated circovirus 1 (NC_040576, 74.5%)	Tadarida brasiliensis associated circovirus 1 (P1)	P1	Tadarida brasiliensis	1714	9,741.64	OL704834	TAGTATTAC (on opposite strand)	1..903	complement(1074..1706)	RCR I	FTYNN	25..39
													RCR II	PHLQG	127..141
													RCR III	YCKK	244..255
													Walker A	GPSGSGKT	463..486
													Walker B	VLDDF	574..588
													Walker C	ITSI	697..708
													Arg-finger	QLLRRI	760..777
	Circovirus	MAVG10	Mosquito associated circovirus 1 (NC_040576, 74.5%)	Tadarida brasiliensis associated circovirus 1 (P2)	P2	Tadarida brasiliensis	1714	63,800	OL704835	TAGTATTAC (on opposite strand)	1..903	complement(1074..1706)	RCR I	FTYNN	25..39
													RCR II	PHLQG	127..141
													RCR III	YCKK	244..255
													Walker A	GPSGSGKT	463..486
													Walker B	VLDDF	574..588
													Walker C	ITSI	697..708
													Arg-finger	QLLRRI	760..777
Smacoviridae	Porprismacovirus	MAVG11	Porprismacovirus chikas2 (MN379619, 67.2%)	Molossus molossus associated porprismacovirus 1	P9	Molossus molossus	2699	179.88	OL704836	CAGTGTTAC	complement(90..911)	1091..2305	RCR I	MITMPR	complement(882..899)
													RCR II	QHVQC	complement(771..785)
													RCR III	YETK	complement(597..608)
													Walker A	PKGNAGKS	complement(438..461)
													Walker B	IIDMP	complement(282..296)
													Walker C	VLTN	complement(153..164)
													Arg-finger	LSDDRW	complement(114..131)
Genomoviridae	Gemykibivirus	MAVG12	Gemykibivirus minti1 (MK032742, 64.3%)	Molossus molossus gemykibivirus 1	P9	Molossus molossus	2084	227.57	OL704837	TAATGTTAT	complement(join(1140..1529,1677..2045))	227..1159	RCR I	LLTYAQ	complement(1998..2015)
													RCR II	IHLHA	complement(1890..1904)
													GRS	/*	/*
													RCR III	YKGK	complement(1293..1304)*
													Walker A	GPSRMGKT	complement(1476..1499)
													Walker B	VFDDF	complement(1377..1391)
													Walker C	WLNN	complement(1251..1262)
	Gemycircularvirus	MAVG13	Gemycircularvirus mocha1 (MH047857, 77.4%)	Molossus molossus associated gemycircularvirus 1	P9	Molossus molossus	2058	53.33	OL704838	TAATATTAT	complement(join(987..1392,1675..2030))	227..1159	RCR I	LITYAQ	complement(1980..1997)
													RCR II	LHLHV	complement(1872..1886)
													GRS	DIFDVDGRHPNVEPSK	complement(1785..1832)
													RCR III	YAIK	complement(1749..1760)
													Walker A	GESLTGKT	complement(1347..1370)
													Walker B	VFDDI	complement(1242..1256)
													Walker C	WLCN	complement(1113..1124)
	Gemycircularvirus	MAVG14	Gemycircularvirus giapa4 (MF327562, 57.7%)	Molossus molossus associated gemycircularvirus 2	P9	Molossus molossus	2413	19.58	OL704839	TAATGTTAT	complement(join(1106..1497,2029..2378))	173..1123	RCR I	LLTYAQ	complement(2328..2345)
													RCR II	VHLHA	complement(2220..2234)
													GRS	DIFDVGGCHPNISPSKGS	complement(2127..2180)
													RCR III	YAIK	complement(2097..2108)
													Walker A	GPTKVGKT	complement(1449..1472)
													Walker B	VFDDM	complement(1341..1355)
													Walker C	WLSN	complement(1212..1223)
	Gemycircularvirus	MAVG15	unclassified gemycircularvirus (MT138090; 88.4%)	Molossus molossus gemycircularvirus 3	P9	Molossus molossus	2374	19.69	OL704840	TAATGTTAT	complement(join(1145..1578,1915..2344))	100..1164	RCR I	LLTYPQ	complement(2297..2314)
													RCR II	THLHA	complement(2189..2203)
													GRS	GFFGVGGHHPNIAPSR	complement(2102..2149)
													RCR III	YAIK	complement(2066..2077)
													Walker A	GPSRTGKT	complement(1529..1552)
													Walker B	VFDDM	complement(1421..1435)
													Walker C	WLAN	complement(1292..1303)
	Gemykibivirus	MAVG16	Gemykibivirus minti1 (MK032742, 61.5%)	Molossus molossus associated gemykibivirus 2	P9	Molossus molossus	2311	214.19	OL704841	TAATGTTAT	complement(join(1205..1618,1861..2277))	3..1007	RCR I	LLTYAQ	complement(2230..2247)
													RCR II	IHLHA	complement(2122..2136)
													GRS	RCFDVEGHHPNVLPGK	complement(2035..2082)
													RCR III	YATK	complement(1999..2010)
													Walker A	GPSRMGKT	complement(1520..1543)
													Walker B	VFDDI	complement(1421..1435)
													Walker C	WCSN	complement(1292..1303)
	Gemykibivirus	MAVG17	Gemykibivirus minti1 (MK032742, 63.0%)	Molossus molossus associated gemykibivirus 3	P9	Molossus molossus	2262	163.02	OL704842	TAATATTAT	complement(join(1300..1725,1960..2247))	115..1128	RCR I	LFTYAQ	complement(2200..2217)
													RCR II	IHLHA	complement(2092..2106)
													GRS	RQFDVEGHHPNVLPGK	complement(2005..2052)
													RCR III	YATK	complement(1969..1980)
													Walker A	GPSRMGKT	complement(1618..1641)
													Walker B	VFDDI	complement(1516..1530)
													Walker C	WCSN	complement(1387..1398)
	Gemykibivirus	MAVG18	Gemykibivirus humas4 (KT363839, 60.2%)	Molossus molossus associated gemykibivirus 4	P9	Molossus molossus	2313	75.44	OL704843	TATATATAC	complement(join(964..1349,1648..2239))	45..983	RCR I	LLTYAQ	complement(2192..2209)
													RCR II	THLHA	complement(2084..2098)
													GRS	KVFDVGGFHPNIEPSK	complement(1997..2044)
													RCR III	YAIK	complement(1961..1972)
													Walker A	GPSRMGKT	complement(1300..1323)
													Walker B	VFDDF	complement(1201..1215)
													Walker C	WLNN	complement(1075..1086)
	Gemycircularvirus	MAVG19	Gemycircularvirus geras2 (KF371637, 71.9%)	Molossus molossus associated gemycircularvirus 4	P9	Molossus molossus	2280	116.67	OL704844	TAATATTAT	complement(join(1135..1512,1713..2255))	90..1013	RCR I	LVTYPQ	complement(2208..2225)
													RCR II	THLHL	complement(2100..2114)
													GRS	DVFDVDGYHPNIERSK	complement(2013..2060)
													RCR III	YATK	complement(1977..1988)
													Walker A	GDALTGKT	complement(1513..1536)
													Walker B	IIDDI	complement(1408..1422)
													Walker C	WIAN	complement(1279..1290)
	Gemygorvirus	MAVG20	Gemygorvirus poaspe1 (MH939362, 58.6%)	Molossus molossus associated gemygorvirus 1	P9	Molossus molossus	2288	4.92	OL704845	TAATGTTAT	complement(join(987..1498,1671..2247))	110..976	RCR I	LFTYAQ	complement(2200..2217)
													RCR II	IHLHA	complement(2092..2106)
													GRS	RFDVDGRHPNIAPSQ	complement(2005..2049)
													RCR III	YAIK	complement(1969..1980)
													Walker A	GDTRLGKT	complement(1449..1472)
													Walker B	IFDDM	complement(1341..1355)
													Walker C	WLTN(*, WLTN)	complement(1212..1223)(*, complement(1071..1082))
	Gemykibivirus	MAVG21	Gemykibivirus minti1 (MK032742, 64.3%)	Molossus molossus associated gemykibivirus 5	P9	Molossus molossus	2325	63.44	OL704846	TAATATTAT	complement(join(1350..1845,1951..2291))	119..991	RCR I	LLTYAQ	complement(2244..2261)
													RCR II	IHLHA	complement(2136..2150)
													GRS	QFDVAGCHPNILSCR	complement(2049..2093)
													RCR III	YATK	complement(2013..2024)
													Walker A	GESRLGKT	complement(1662..1685)
													Walker B	VFDDM	complement(1563..1577)
													Walker C	WLLN	complement(1434..1445)
	Gemykibivirus	MAVG22	Gemykibivirus sewopo2 (KJ547642, 62.0%)	Molossus molossus associated gemykibivirus 6	P9	Molossus molossus	2384	9.23	OL704847	TAATATTAT	complement(join(1105..1466,1886..2222))	233..1102	RCR I	LLTYAQ	complement(2169..2186)
													RCR II	IHLHV	complement(2061..2075)
													GRS	AFDVEGRHPNVQHVN	complement(1974..2018)
													RCR III	YAIK	complement(1938..1949)
													Walker A	GPTRMGKT	complement(1420..1443)
													Walker B	VFDDM	complement(1321..1335)
													Walker C	YVAN	complement(1192..1203)
	Gemycircularvirus	MAVG23	Gemycircularvirus mouti3 (MK483082, 57.9%)	Eumops bonariensis associated gemycircularvirus 4	P11	Eumops bonariensis	2267	12.79	OL704848	TAATATTAT	complement(join(1076..1504,1947..2234)	139..1092	RCR I	LLTYAK	complement(2190..2207)
													RCR II	FHLHC	complement(2079..2093)
													GRS	RIFDVCGRHPNIVPSR	complement(1992..2039)
													RCR III	YAIK	complement(1956..1967)
													Walker A	GRSKTGKT	complement(1454..1477)
													Walker B	VFDDI	complement(1343..1357)
													Walker C	WCAN	complement(1127..1138)
														IEAN	complement(1214..1225)
	Gemykibivirus	MAVG24	Gemykibivirus humas4 (KT363839, 63.2%)	Eumops bonariensis associated gemykibivirus 1	P11	Eumops bonariensis	2292	28.9	OL704849	TAATGTTAT	complement(join(1113..1511,1966..2253))	227..1147	RCR I	LLTYAQ	complement(2206..2223)
													RCR II	IHLHA	complement(2098..2112)
													GRS	KFDVGGCHPNIEPSK	complement(2011..2055)
													RCR III	YAIK	complement(1975..1986)
													Walker A	GLTHSGWT	complement(1464..1487)
													Walker B	VFDDF	complement(1365..1379)
													Walker C	WLNN	complement(1239..1250)
	Gemycircularvirus	MAVG25	Gemycircularvirus chicas2 (KT862242, 60.5%)	Molossus molossus associated gemycircularvirus 5	P6	Molossus molossus	2200	418.18	OL704850	TAACATTGA	complement(join(1001..1426,1857..2174))	58..1020	RCR I	LVTYSQ	complement(2127..2144)
													RCR II	THFHV	complement(2019..2033)
													GRS	NVFDVGGRHPNIKRTK	complement(1932..1979)
													RCR III	YACK	complement(1896..1907)
													Walker A	GPSKTGKT	complement(1376..1399)
													Walker B	VFDDM	complement(1271..1285)
													Walker C	WCNN	complement(1142..1153)
	Gemykroznavirus	MAVG26	Gemykronzavirus zizan1 (MN823671, 64.4%)	Molossus molossus associated gemykronzavirus 1	P6	Molossus molossus	2172	14.39	OL704851	TATATATAG	complement(join(859..1292,1580..2111))	57..902	RCR I	FLTYSQ	complement(2043..2060)
													RCR II	HHYHV	complement(1932..1946)
													GRS	CCKDKRTTGNLELSA	complement(1767..1811)
													RCR III	YVPK	complement(1593..1604)
													Walker A	GPSRLGKT	complement(1225..1248)
													Walker B	VFDDI	complement(1126..1140)
													Walker C	WCSN	complement(1000..1011)
	Gemycircularvirus	MAVG27	Gemycircularvirus geras2 (KF371637, 59.6%)	Bat assocated gemycircularvirus 1	P4	Eumops patagonicus or Eptesicus diminutus	2285	159.74	OL704852	TAACATTGA	complement(join(1078..1506,1781..2260))	189..1097	RCR I	LVTYAQ	complement(2213..2230)
													RCR II	THFHV	complement(2105..2119)
													GRS	DIFDVGGRHPNIKRTK	complement(2018..2065)
													RCR III	YACK	complement(1982..1993)
													Walker A	GPPKTGKT	complement(1453..1476)
													Walker B	VFDDI	complement(1348..1362)
													Walker C	WCNN	complement(1219..1230)
	Gemykibivirus	MAVG28	Gemykibivirus minti1 (MK032742, 57.1%)	Bat associated gemykibivirus 2	P4	Eumops patagonicus or Eptesicus diminutus	2118	73.06	OL704853	TAATATTAT	complement(join(999..1371,1742..2088))	149..1018	RCR I	LFTYAK	complement(2041..2058)
													RCR II	IHLHC	complement(1933..1947)
													GRS	RFADVEGQHPNVQPCG	omplement(1846..1893)
													RCR III	YAIK	complement(1810..1821)
													Walker A	GASRLGKT	complement(1326..1349)
													Walker B	VFDDI	complement(1227..1241)
													Walker C	WCSN	complement(1098..1109)
	Gemykroznavirus	MAVG29	Gemykronzavirus hydro1 (MK483082, 71.8%)	Bat associated gemykronzavirus 2	P4	Eumops patagonicus or Eptesicus diminutus	2039	8.71	OL704854	TATATATAG	complement(join(907..1284,1650..1976))	51..899	RCR I	FLTYSQ	complement(1914..1931)
													RCR II	HHYHV	complement(1803..1817)
													GRS	RAFDVDGCHPNYRNVR	complement(1716..1763)
													RCR III	YCCK	complement(1674..1685)
													Walker A	GRSRMGKS	complement(1216..1239)
													Walker B	VFDDV	complement(1117..1131)
													Walker C	WVNN	complement(991..1002)
Circoviridae	unclassified	MAVG30	Circovirus-like genome DCCV-8 (NC_030457, 49.2%)	Mollossus molossus associated circo-like virus	P9	Molossus molossus	2741	2.37	OL704855	TGTTACCTA	149..1018	1037..2464	RCR I	LLTVPH	251..268
													RCR II	VHWQI	347..361
													RCR III	YVWK	461..472
													Walker A	GATGTGKS	692..715
													Walker B	VIDEF	806..820
													Walker C	ITSN	926..937
													Arg-finger	ALERRL	986..1003

## Sheet: Cossaviricota
Family	MAVG	Genus	Closest known sequence identity with closest known relative	Virus name	Sequencing pool	Host	Genome size (nt)	Coverage (X)	Accession No.	CDS
										Name	position	Motifs	Sequence (aa)	Position (nt)
Parvoviridae	MAVG31	Dependoparvovirus	79% on NS1 protein with Bat adeno-associated virus (GU226971)	Tadarida brasiliensis associated dependoparvovirus	P1	Tadarida brasiliensis	3547 (partial)	4.79	OL704856	Rep	262..1461
										VP	1482..3545
Papillomaviridae	MAVG32	Unclassified	80% ID in L1 gene with MMoPV-1	Molossus molossus papillomavirus type 2	P9	Molossus molossus	8872	96.6	OL704823	E6	425..931	Zinc-binding domain [CXXC(X)29CXXC]	CCSCLRLLSIYEKILFDLGNRCLVYQDGIPFGLCQTC	590..700
													CLKCQRFLCYQEKVAVVQNLEAFQKISKEYRALCSMC	809..919
												PDZ-binding domain [X(T/S)X(L/V)]	VSEV	500..511
													ISSL	569..580
													SSLL	572..583
													CSCL	593..604
													QTCL	692..703
										E7	933..1205	pRB-binding site (LXCXE)	LICHE	999..1013
										E1	1198..2934	Bipartite-like NLS [KRK(X)24-25KXXXXK]	KRKCLCTPEQERDLENLSPRLSAVQISPKGSAAK	1405..1506
												NES [L(X)2-3L(X)2(L,I,V)X(L,I)]	LSPRLSAVQI	1453..1482
												ATP-binding site [GXXXXGK(T/S)]	GPSDTGKS	2431..2454
												Cdk-phosphorylation site [(S/T)P]	TP	1423..1428
													SP	1456..1461
													SP	1483..1488
													SP	2533..2538
										E2	2894..4108	Leucine zipper domain [L(X)6L(X)6L(X)6L]	absent	absent
										L2	5806..7308	Polyadenylation site (AATAAA)	absent	absent
												Furin cleavage motif [RX(K/R)R]	RKRR	5818..5829
												Furin cleavage motif [RX(K/R)R]	RRKR	7288..7299
												Transmembrane-like domain [G(X)26G]	GYSDTTVVPETDLRHRTFYPEDVLGFAG	7063..7146
										L1	7319..8872
										URR1	1..424	Polyadenylation site (AATAAA)		77..82
												E2-binding site [ACC(N)6GGT]		147..158
														262..273
														322..333
										URR2	4109..5805	E1-binding site (TAATAATAGAAATCAAATAT)		4162..4181
												Polyadenylation site (AATAAA)		4686..4691
												TATA box		4402..4407
														4420..4425
														4463..4468
														4659..4664
														5161..5166
														5755..5760
														5785..5790
	MAVG33	Nupapillomavirus	70% ID in L1 gene with HPV41	Eumops bonariensis papillomavirus type 1	P11	Eumops bonariensis	7791	20.34	OL704824	E6	687..1133	Zinc-binding domain [CXXC(X)29CXXC]	CQFCLKCLTILDKICFEQSKFTLLWRCGSPRAVCVCC	786..896
													CIRCLCDLLPQEKELLRRDNRTVHKICGGWRALCVRC	1005..1115
												PDZ-binding domain [X(T/S)X(L/V)]	LTIL	807..818
													FTLL	846..857
													CSRV	894..905
													GTSV	990..1001
										E7	1112..1585	pRB-binding site (LXCXE)	LRCGE	1277..1291
										E1	1566..3410	Bipartite-like NLS [KRK(X)29KXXXK]	KRKFIGSPLQVQQDVKELSPRLANVSLEESRGKRARK	1815..1925
												NES [L(X)2-3L(X)2(L,I,V)X(L,I)]	LSPRLANVSL	1866..1895
												ATP-binding site [GXXXXGK(T/S)]	GPPDTGKT	2892..2915
												Cdk-phosphorylation site [(S/T)P]	TP	1578..1583
													SP	1833..1838
													SP	1869..1874
													TP	2016..2021
													SP	2994..2999
													TP	3036..3041
													SP	3258..3263
										E2	3340..4566	Leucine zipper domain [L(X)6L(X)6L(X)6L]	absent	absent
										E4	3611..3910	Leucine motif [LLXLL]	absent	absent
										L2	4596..6236	Polyadenylation site (AATAAA)		4689..4694
												Furin cleavage motif [RX(K/R)R]	RRVR	4611..4620
													RRKR	5288..5299
												Transmembrane-like domain [G(X)26G]	GGDCPPDVINKIEQTTPADNILKWGSTG	4662..4745
													GTGRGGGGTTLGGVAGAGRPSLPRGTLG	4770..4853
													GSATHFYTDISPITRLEPGEAIELNVLG	5727..5810
													GDEAQDVFVVPVTNGADIPPTFIYNDDG	5982..6065
										L1	6247..7791
										URR	1..686	Polyadenylation site (AATAAA)		286..291
														305..310
												E1-binding site (TTGTTATAGTAATCAAAGT)		33..51
												E2-binding site [ACC(N)6GGT]		191..202
												TATA box		36..40
														361..365
														652..656
	MAVG34	Unclassified	71% ID in L1 gene with MMoPV-1	Eumops bonariensis papillomavirus type 2	P11	Eumops bonariensis	8923	9.16	OL704825	E6	390..899	Zinc-binding domain [CXXC(X)29CXXC]	CWSCLKILSYYEKFLFEYQDLRLFYKEGAAFGICQSC	558..668
													CLVCPKHLTLEEKKACIDNFEGFQQVGPGLRAQCSMC	777..887
												PDZ-binding domain [X(T/S)X(L/V)]	VTEV	468..479
													WSCL	561..572
													QSCV	660..671
										E7	902..1174	pRB-binding site (LXCXE)	LTCHE	968..982
										E1	1167..2906	NES [L(X)2-3L(X)2(L,I,V)X(L,I)]	LSPRLNAVQL	1422..1451
												ATP-binding site [GXXXXGK(T/S)]	GPSDCGKS	2403..2426
												Cdk-phosphorylation site [(S/T)P]	TP	1392..1397
													SP	1425..1430
													SP	1452..1457
													SP	1662..1667
													SP	2505..2510
										E2	2866..4083	Leucine zipper domain [L(X)6L(X)6L(X)6L]	absent	absent
												Cdk-phosphorylation site [(S/T)P]	SP	2874..2879
										E4	3434..3847	Leucine motif [LLXLL]	absent	absent
										L2	5782..7353	Polyadenylation site (AATAAA)	absent	absent
												Furin cleavage motif [RX(K/R)R]	RKRR	5827..5838
													RRKR	7327..7338
												Transmembrane-like domain [G(X)26G]	GISTGRGTGAGSGYIPLDPGAVDVFEPG	5977..6060
													GTGAGSGYIPLDPGAVDVFEPGETIIPG	5995..6078
													GAGSGYIPLDPGAVDVFEPGETIIPGAG	6001..6084
													GSGYIPLDPGAVDVFEPGETIIPGAGAG	6007..6090
													GASAAESGVTVGIPPVPVRPIDPEILAG	6091..6174
													GEVSGIEETAAEGETPFYEIDLNDAAEG	6967..7050
										L1	7364..8923
										URR1	1..389	Polyadenylation site (AATAAA)		49..54
												E2-binding site [ACC(N)6GGT]		227..238
														288..299
										URR2	4084..5781	E1-binding site (ATAATAATATACTATAAAAA)		5173..5192
												TATA box (TATAAA)		4098..4103
														5185..5190
														5421..5426
														5423..5428
														5725..5730
														5756..5761

## Sheet: Unclassified
Family	MAVG	Genus	Closest known relative by ORF1 nucleotide sequence identity [Name (GenBank acc. no., identity)]	Virus name	Sequencing pool	Host	Genome size (bp)	Coverage (X)	Accession No.	CDS	CDS position	Motifs	Sequence (aa)	Position (nt)
Anelloviridae	MAVG35	Thetatorquevirus	unclassified canid anellovirus (MT010529, 64.4%)	Torque teno Tadarida brasiliensis virus 2	P2	Tadarida brasiliensis	2479	5.14	OL704857	Orf1	640..2388
										Orf2	482..772
												ORF2 conserved motif	WLRSVSASHSAWCTCGDWTQH	554..616
										Orf3	1679..2383
										GC-rich box	1..386
Anelloviridae	MAVG36	basal to Wawtorquevirus	Torque teno sus virus k2a (HM633238, 55.1%)	Torque teno Tadarida brasiliensis virus 3	P2	Tadarida brasiliensis	2517	11.72	OL704858	Orf1	794..2419
										Orf2	642..950
												ORF2 conserved motif	WKQMVSRTHSLFCNCGQFLKH	723..785
										Orf3	2214..2381
										GC-rich box	1..586
