# Supplementary material for: Viral Metagenomic Data Analyses of Five New World Bat Species from Argentina: Identification of 35 Novel DNA Viruses
Source: Microorganisms. 2022 Jan 24;10(2):266. doi: 10.3390/microorganisms10020266 (PMC8880087; doi:10.3390/microorganisms10020266)
Supplement: Supplementary file 1 [file microorganisms-10-00266-s001.zip › Table S1.xlsx]

## Sheet: Supplementary Table 1A
Viral Family	N° Viral Reads						N° Viral Contigs						Genome Type	Host
	P1	P2	P4	P6	P9	P11	P1	P2	P4	P6	P9	P11
Microviridae	0	0	663	2621	148	10	0	0	67	7	5	1	ssDNA-C	Bacteria, Archea
Myoviridae	0	5	1404	1540	82	175	0	2	38	7	9	22	dsDNA-L
Siphoviridae	155	0	158	169	255	100	8	0	24	11	38	14	dsDNA-C
Autographiviridae	0	0	16	1795	4	0	0	0	1	40	2	0	dsDNA-L
Podoviridae	0	0	77	144	42	147	0	0	12	12	7	16	dsDNA-L
Herelleviridae	0	0	16	9	36	112	0	0	6	1	3	19	dsDNA-L
Demerecviridae	0	0	0	1	0	0	0	0	0	1	0	0	dsDNA-L
Drexlerviridae	0	0	197	0	0	13	0	0	15	0	0	1	dsDNA-L
Chaseviridae	0	0	0	15	16	10	0	0	0	5	3	2	dsDNA-L
Ackermannviridae	0	0	18	0	2	2	0	0	2	0	1	1	dsDNA-L
Inoviridae	0	0	5	0	0	0	0	0	1	0	0	0	ssDNA-C
Plectroviridae	0	0	0	4	0	0	0	0	0	1	0	0	ssDNA-C
Ampullaviridae	0	0	1	0	0	0	0	0	1	0	0	0	dsDNA-L
Baculoviridae	0	0	38	0	0	298	0	0	5	0	0	1	dsDNA-C
Nudiviridae	0	0	10	0	0	1	0	0	1	0	0	1	ssDNA-C
Xinmoviridae	0	0	1	0	0	0	0	0	1	0	0	0	ssRNA-L	Plants
Geminiviridae	0	0	38	0	0	0	0	0	2	0	0	0	ssDNA-C
Mimiviridae	11	0	41	8	23	0	1	0	6	1	2	0	dsDNA-L	Protist
Marseilleviridae	0	0	0	562	0	0	0	0	0	1	0	0	dsDNA-C
Circoviridae	91604	487702	1084	0	935	159	2	3	17	0	5	3	ssDNA-C	Animals
Genomoviridae	978	117	33029	39205	36722	16821	2	6	40	23	34	18	ssDNA-C
Parvoviridae	83	21	137	0	89	0	2	1	3	0	1	0	ssDNA-L
Herpesviridae	1	0	30	0	11	2	1	0	2	0	3	1	dsDNA-L
Poxviridae	27	0	47	19	242	67	3	0	5	1	26	3	dsDNA-L
Papillomaviridae	0	0	10	0	2431	66	0	0	1	0	2	2	dsDNA-C
Alloherpesviridae	0	0	34	2	0	0	0	0	3	1	0	0	dsDNA-L
Malacoherpesviridae	0	0	2	0	0	0	0	0	1	0	0	0	dsDNA-L
Adenoviridae	0	0	0	0	1	0	0	0	0	0	1	0	dsDNA-L
Retroviridae	0	0	0	0	14	7	0	0	0	0	2	1	ssRNA-RT-L
Anelloviridae	0	24	0	79	0	0	0	3	0	1	0	0	ssDNA-C
Tobaniviridae	0	0	1	0	0	0	0	0	1	0	0	0	ssRNA-L
Rhabdoviridae	0	0	1	0	0	0	0	0	2	0	0	0	ssRNA-L
Flaviviridae	0	0	0	4	0	0	0	0	0	1	0	0	ssRNA-L
Asfarviridae	0	0	0	3	0	0	0	0	0	1	0	0	dsDNA-L
Smacoviridae	0	0	0	0	378	0	0	0	0	0	1	0	ssDNA-C
Paramyxoviridae	0	0	0	0	2	0	0	0	0	0	1	0	ssRNA-L
Ascoviridae	0	0	2	0	0	0	0	0	1	0	0	0	dsDNA-C
Polydnaviridae	0	0	40	0	35	0	0	0	2	0	2	0	dsDNA-C
Phycodnaviridae	0	0	6	0	0	0	0	0	2	0	0	0	dsDNA-L
Alphasatellitidae	0	0	66	0	0	0	0	0	3	0	0	0	ssDNA-C
Iridoviridae	0	0	11	0	0	5	0	0	1	0	0	1	dsDNA-L
unclassified viruses>Bufonid herpesvirus 1	0	0	1	0	0	0	0	0	1	0	0	0	ssDNA-C	Unknown
unclassified viruses>Circovirus-like genome RW-E	0	0	51	0	0	0	0	0	2	0	0	0	ssDNA-C
unclassified viruses>Nepavirus	0	0	71	0	0	0	0	0	3	0	0	0	ssDNA-C
unclassified viruses>Sewage-associated circular DNA virus-16	0	0	13	0	0	0	0	0	1	0	0	0	ssDNA-C
unclassified viruses>Sewage-associated circular DNA virus-21	0	0	12	0	0	0	0	0	1	0	0	0	ssDNA-C
unclassified viruses>Sewage-associated circular DNA virus-28	0	0	8	0	0	0	0	0	1	0	0	0	ssDNA-C
unclassified viruses>Sewage-associated circular DNA virus-32	0	0	13	0	0	0	0	0	1	0	0	0	ssDNA-C
unclassified viruses>Lake Sarah-associated circular virus-48	0	0	39	0	400	0	0	0	1	0	3	0	ssDNA-C
unclassified viruses>Sewage-associated circular DNA virus-1	0	0	8	0	0	0	0	0	1	0	0	0	ssDNA-C
unclassified viruses>Dragonfly larvae associated circular virus-2	0	0	0	0	6	0	0	0	0	0	1	1	ssDNA-C
unclassified viruses>Lake Sarah-associated circular molecule 2	0	0	0	0	2	0	0	0	0	0	1	0	ssDNA-C
unclassified viruses>Sewage-associated circular DNA virus-17	0	0	0	0	0	8	0	0	0	0	0	1	ssDNA-C
unclassified viruses>Lake Sarah-associated circular virus-1	0	3	0	0	0	0	0	1	0	0	0	0	ssDNA-C
Total N° taxonomical viral families	7	5	30	17	20	17	7	5	30	17	20	17
N° classified viral sequences	92859	487869	37183	46180	41468	17995	19	15	267	115	148	107
N° unclassified viral sequences	0	3	216	0	408	8	0	1	12	0	5	2
Total N° viral sequences	92859	487872	37399	46180	41876	18003	19	16	279	115	153	109

## Sheet: Supplementary Table 1B
Viral Family	N° Viral Reads				N° Viral Contigs				Host	Totals
	TB	EP/ED	MM	EB	TB	EP/ED	MM	EB		No. Viral Reads	No. Viral Contigs
Count	160	2603	6883	868	10	173	153	78	Bacteria / Archaea	10514	414
	0	39	0	0	0	3	0	0	Plants	39	3
	11	41	593	0	1	6	4	0	Protists	645	11
	580557	34500	80172	17127	23	84	106	29	Animals	712356	242
	3	216	408	8	1	12	5	3	Unknown	635	21
Total	580731	37399	88056	18003	35	278	268	110		724189	691
Percent	0.0275515	6.96008	7.81662	4.82142	28.5714	62.2302	57.0896	70.9091	Bacteria / Archaea	1.45183	59.9132
	0	0.104281	0	0	0	1.07914	0	0	Plants	0.00538533	0.434153
	0.00189416	0.109629	0.673435	0	2.85714	2.15827	1.49254	0	Protists	0.0890651	1.5919
	99.97	92.2485	91.0466	95.1341	65.7143	30.2158	39.5522	26.3636	Animals	98.366	35.0217
	0.00051659	0.577556	0.463342	0.044437	2.85714	4.31655	1.86567	2.72727	Unknown	0.0876843	3.03907
	TB - Tadarida brasiliensis
	EP/ED - Eumops patagonicus / Eptesicus diminutus
	MM - Molossus molossus
	EB - Eumops bonariensis

## Sheet: Supplementary Table 1C
Viral Family	N° Viral Reads						N° Viral Contigs						Host
	P1	P2	P4	P6	P9	P11	P1	P2	P4	P6	P9	P11
Count	155	5	2603	6298	585	868	8	2	173	85	68	78	Bacteria / Archaea
	0	0	39	0	0	0	0	0	3	0	0	0	Plants
	11	0	41	570	23	0	1	0	6	2	2	0	Protists
	92693	487864	34500	39312	40860	17127	10	13	84	28	78	29	Animals
	0	3	216	0	408	8	0	1	13	0	5	3	Unknown
Total	92859	487872	37399	46180	41876	18003	19	16	279	115	153	110
Percent	0.16692	0.00102486	6.96008	13.6379	1.39698	4.82142	42.1053	12.5	62.0072	73.913	44.4444	70.9091	Bacteria / Archaea
	0	0	0.104281	0	0	0	0	0	1.07527	0	0	0	Plants
	0.0118459	0	0.109629	1.2343	0.0549241	0	5.26316	0	2.15054	1.73913	1.30719	0	Protists
	99.8212	99.9984	92.2485	85.1278	97.5738	95.1341	52.6316	81.25	30.1075	24.3478	50.9804	26.3636	Animals
	0	0.000614915	0.577556	0	0.974305	0.044437	0	6.25	4.6595	0	3.26797	2.72727	Unknown
